# Supplementary material for: In Vitro Screening Potential Antibacterial Properties of the Greek Oregano Honey against Clinical Isolates of Helicobacter pylori
Source: Foods. 2021 Jul 6;10(7):1568. doi: 10.3390/foods10071568 (PMC8307090; doi:10.3390/foods10071568)
Supplement: Supplementary file 1 [file foods-10-01568-s001.zip]

Archive with 1 entries (1 files):
- foods-1276519-supplementary.pdf
